# Supplementary material for: A Multifunctionalized Potyvirus-Derived Nanoparticle That Targets and Internalizes into Cancer Cells
Source: Int J Mol Sci. 2024 Apr 13;25(8):4327. doi: 10.3390/ijms25084327 (PMC11050569; doi:10.3390/ijms25084327)
Supplement: Supplementary file 1 [file ijms-25-04327-s001.zip]

Archive with 1 entries (1 files):
- ijms-2883858-supplementary.pdf
